# Supplementary material for: Discovering the Bioactive and Antibacterial Potential of Essential Oils from Aromatic Plants of Northeastern Peru
Source: Molecules. 2025 Oct 30;30(21):4236. doi: 10.3390/molecules30214236 (PMC12610044; doi:10.3390/molecules30214236)
Supplement: Supplementary file 1 [file molecules-30-04236-s001.zip]

Archive with 2 entries (2 files):
- Table S1.pdf
- Table S2. Chromatographic profiles (and chromatogram) of essential oils_Corrected.pdf
